# Supplementary material for: PathoGFAIR: a collection of FAIR and adaptable (meta)genomics workflows for (foodborne) pathogens detection and tracking
Source: Gigascience. 2025 Sep 26;14:giaf017. doi: 10.1093/gigascience/giaf017 (PMC12466118; doi:10.1093/gigascience/giaf017)
Supplement: giaf017_Supplemental_Files [file giaf017_supplemental_files.zip]

Archive with 11 entries (11 files):
- Supplementary_Figure_S1.png
- Supplementary_Figure_S3.png
- Supplementary_Figure_S4.png
- Supplementary_Figure_S5.png
- Supplementary_Figure_S7.png
- Supplementary_Figure_S8.png
- Supplementary_Figure_S9.png
- Supplementary_Table_T1.tsv
- Supplementary_Table_T2.tsv
- Supplementary_Table_T3.tsv
- Supplementary_Table_T4.tsv
