# Supplementary material for: PathoGFAIR: a collection of FAIR and adaptable (meta)genomics workflows for (foodborne) pathogens detection and tracking
Source: Gigascience. 2025 Sep 26;14:giaf017. doi: 10.1093/gigascience/giaf017 (PMC12466118; doi:10.1093/gigascience/giaf017)
Supplement: giaf017_Supplemental_Files [file giaf017_supplemental_files.zip › Supplementary_Table_T2.tsv]

Galaxy ID	Barcode Name	Sample	Barcode No.	ID	Data Sequencing Source	Sequencing Date	Information	Medium	Sample Information	Sample Group Information
barcode01	barcode01	S01	1	S231	Palestine	2021	Salmonella enterica	Chicken Stool	S01-Salonella enterica-chickenStool-2021	Salonella enterica-chickenStool-2021
barcode02	barcode02	S02	2	S239	Palestine	2021	Salmonella enterica	Chicken Stool	S02-Salonella enterica-chickenStool-2021	Salonella enterica-chickenStool-2021
barcode03	barcode03	S03	3	SF2707-H	Palestine	2021	Salmonella enterica	Chicken Stool	S03-Salonella enterica-chickenStool-2021	Salonella enterica-chickenStool-2021
barcode04	barcode04	S04	4	SF2710-H	Palestine	2021	Salmonella enterica	Chicken Stool	S04-Salonella enterica-chickenStool-2021	Salonella enterica-chickenStool-2021
barcode05	barcode05	S05	5	SF2714-H	Palestine	2021	Salmonella enterica	Chicken Stool	S05-Salonella enterica-chickenStool-2021	Salonella enterica-chickenStool-2021
barcode06	barcode06	S06	6	Human122	Palestine	2021	Salmonella enterica	Human Stool	S06-Salonella enterica-humanStool-2021	Salonella enterica-humanStool-2021
barcode07	barcode07	S07	7	S246	Palestine	2021	Salmonella enterica	Chicken Stool	S07-Salonella enterica-chickenStool-2021	Salonella enterica-chickenStool-2021
barcode08	barcode08	S08	8	S244	Palestine	2021	Salmonella enterica	Chicken Stool	S08-Salonella enterica-chickenStool-2021	Salonella enterica-chickenStool-2021
barcode09	barcode09	S09	9	Sm703	Palestine	2021	Salmonella enterica	Chicken Meat	S09-Salonella enterica-chickenMeat-2021	Salonella enterica-chickenMeat-2021
barcode10	barcode10	S10	10	Sm701	Palestine	2021	Salmonella enterica	Chicken Meat	S10-Salonella enterica-chickenMeat-2021	Salonella enterica-chickenMeat-2021
barcode11	barcode11	S11	11	Sm506	Palestine	2021	Salmonella enterica	Chicken Meat	S11-Salonella enterica-chickenMeat-2021	Salonella enterica-chickenMeat-2021
barcode12	barcode12	S12	12	Sm509	Palestine	2021	Salmonella enterica	Chicken Meat	S12-Salonella enterica-chickenMeat-2021	Salonella enterica-chickenMeat-2021
barcode13	barcode13	S13	13	Sm533	Palestine	2021	Salmonella enterica	Chicken Meat	S13-Salonella enterica-chickenMeat-2021	Salonella enterica-chickenMeat-2021
barcode14	barcode14	S14	14	Sm531	Palestine	2021	Salmonella enterica	Chicken Meat	S14-Salonella enterica-chickenMeat-2021	Salonella enterica-chickenMeat-2021
barcode15	barcode15	S15	15	Sm521	Palestine	2021	Salmonella enterica	Chicken Meat	S15-Salonella enterica-chickenMeat-2021	Salonella enterica-chickenMeat-2021
barcode16	barcode16	S16	16	Sm511	Palestine	2021	Salmonella enterica	Chicken Meat	S16-Salonella enterica-chickenMeat-2021	Salonella enterica-chickenMeat-2021
barcode17	barcode17	S17	17	SH1	Palestine	2022	Salmonella enterica	Human Stool	S17-Salonella enterica-humanStool-2022	Salonella enterica-humanStool-2022
barcode18	barcode18	S18	18	SH2	Palestine	2022	Salmonella enterica	Human Stool	S18-Salonella enterica-humanStool-2022	Salonella enterica-humanStool-2022
barcode19	barcode19	S19	19	SH3	Palestine	2022	Salmonella enterica	Human Stool	S19-Salonella enterica-humanStool-2022	Salonella enterica-humanStool-2022
barcode20	barcode20	S20	20	CM503	Palestine	2021	Campylobacter jejuni	Chicken Meat	S20-Campylobacter jejuni-chickenMeat-2021	Campylobacter jejuni-chickenMeat-2021
barcode21	barcode21	S21	21	CM509	Palestine	2021	Campylobacter jejuni	Chicken Meat	S21-Campylobacter jejuni-chickenMeat-2021	Campylobacter jejuni-chickenMeat-2021
barcode22	barcode22	S22	22	CM518	Palestine	2021	Campylobacter jejuni	Chicken Meat	S22-Campylobacter jejuni-chickenMeat-2021	Campylobacter jejuni-chickenMeat-2021
barcode23	barcode23	S23	23	CM525	Palestine	2021	Campylobacter jejuni	Chicken Meat	S23-Campylobacter jejuni-chickenMeat-2021	Campylobacter jejuni-chickenMeat-2021
barcode24	barcode24	S24	24	CM514	Palestine	2021	Campylobacter jejuni	Chicken Meat	S24-Campylobacter jejuni-chickenMeat-2021	Campylobacter jejuni-chickenMeat-2021
barcode25	barcode25	S25	25	CM511	Palestine	2021	Campylobacter jejuni	Chicken Meat	S25-Campylobacter jejuni-chickenMeat-2021	Campylobacter jejuni-chickenMeat-2021
barcode26	barcode26	S26	26	CM580	Palestine	2021	Campylobacter jejuni	Chicken Meat	S26-Campylobacter jejuni-chickenMeat-2021	Campylobacter jejuni-chickenMeat-2021
barcode27	barcode27	S27	27	CM537	Palestine	2021	Campylobacter jejuni	Chicken Meat	S27-Campylobacter jejuni-chickenMeat-2021	Campylobacter jejuni-chickenMeat-2021
barcode28	barcode28	S28	28	CM571	Palestine	2021	Campylobacter jejuni	Chicken Meat	S28-Campylobacter jejuni-chickenMeat-2021	Campylobacter jejuni-chickenMeat-2021
barcode29	barcode29	S29	29	CM554	Palestine	2021	Campylobacter jejuni	Chicken Meat	S29-Campylobacter jejuni-chickenMeat-2021	Campylobacter jejuni-chickenMeat-2021
barcode30	barcode30	S30	30	CM549	Palestine	2021	Campylobacter jejuni	Chicken Meat	S30-Campylobacter jejuni-chickenMeat-2021	Campylobacter jejuni-chickenMeat-2021
barcode31	barcode31	S31	31	CM550	Palestine	2021	Campylobacter jejuni	Chicken Meat	S31-Campylobacter jejuni-chickenMeat-2021	Campylobacter jejuni-chickenMeat-2021
barcode32	barcode32	S32	32	CM575	Palestine	2021	Campylobacter jejuni	Chicken Meat	S32-Campylobacter jejuni-chickenMeat-2021	Campylobacter jejuni-chickenMeat-2021
barcode33	barcode33	S33	33	CM556	Palestine	2021	Campylobacter jejuni	Chicken Meat	S33-Campylobacter jejuni-chickenMeat-2021	Campylobacter jejuni-chickenMeat-2021
barcode34	barcode34	S34	34	CM527	Palestine	2021	Campylobacter jejuni	Chicken Meat	S34-Campylobacter jejuni-chickenMeat-2021	Campylobacter jejuni-chickenMeat-2021
barcode35	barcode35	S35	35	CM543	Palestine	2021	Campylobacter jejuni	Chicken Meat	S35-Campylobacter jejuni-chickenMeat-2021	Campylobacter jejuni-chickenMeat-2021
barcode36	barcode36	S36	36	CM539	Palestine	2021	Campylobacter jejuni	Chicken Meat	S36-Campylobacter jejuni-chickenMeat-2021	Campylobacter jejuni-chickenMeat-2021
barcode37	barcode37	S37	37	CM564	Palestine	2021	Campylobacter jejuni	Chicken Meat	S37-Campylobacter jejuni-chickenMeat-2021	Campylobacter jejuni-chickenMeat-2021
barcode38	barcode38	S38	38	SF2709-H	Palestine	2021	Campylobacter jejuni	Chicken Stool	S38-Campylobacter jejuni-chickenStool-2021	Campylobacter jejuni-chickenStool-2021
barcode39	barcode39	S39	39	SF2702-H	Palestine	2021	Campylobacter jejuni	Chicken Stool	S39-Campylobacter jejuni-chickenStool-2021	Campylobacter jejuni-chickenStool-2021
barcode40	barcode40	S40	40	SF2714-H	Palestine	2021	Campylobacter jejuni	Chicken Stool	S40-Campylobacter jejuni-chickenStool-2021	Campylobacter jejuni-chickenStool-2021
barcode41	barcode41	S41	41	SF2711-H	Palestine	2021	Campylobacter jejuni	Chicken Stool	S41-Campylobacter jejuni-chickenStool-2021	Campylobacter jejuni-chickenStool-2021
barcode42	barcode42	S42	42	SF2706-H	Palestine	2021	Campylobacter jejuni	Chicken Stool	S42-Campylobacter jejuni-chickenStool-2021	Campylobacter jejuni-chickenStool-2021
barcode43	barcode43	S43	43	SF2705-H	Palestine	2021	Campylobacter jejuni	Chicken Stool	S43-Campylobacter jejuni-chickenStool-2021	Campylobacter jejuni-chickenStool-2021
barcode44	barcode44	S44	44	SF2723-H	Palestine	2021	Campylobacter jejuni	Chicken Stool	S44-Campylobacter jejuni-chickenStool-2021	Campylobacter jejuni-chickenStool-2021
barcode45	barcode45	S45	45	SF2722-H	Palestine	2021	Campylobacter jejuni	Chicken Stool	S45-Campylobacter jejuni-chickenStool-2021	Campylobacter jejuni-chickenStool-2021
barcode46	barcode46	S46	46	SF2724-H	Palestine	2021	Campylobacter jejuni	Chicken Stool	S46-Campylobacter jejuni-chickenStool-2021	Campylobacter jejuni-chickenStool-2021
barcode47	barcode47	S47	47	SF2703-H	Palestine	2021	Campylobacter jejuni	Chicken Stool	S47-Campylobacter jejuni-chickenStool-2021	Campylobacter jejuni-chickenStool-2021
barcode48	barcode48	S48	48	SF2701-H	Palestine	2021	Campylobacter jejuni	Chicken Stool	S48-Campylobacter jejuni-chickenStool-2021	Campylobacter jejuni-chickenStool-2021
barcode49	barcode49	S49	49	S23	Palestine	2021	Campylobacter jejuni	Human Stool	S49-Campylobacter jejuni-humanStool-2021	Campylobacter jejuni-humanStool-2021
barcode50	barcode50	S50	50	S25	Palestine	2021	Campylobacter jejuni	Human Stool	S50-Campylobacter jejuni-humanStool-2021	Campylobacter jejuni-humanStool-2021
barcode51	barcode51	S51	51	S31	Palestine	2021	Campylobacter jejuni	Human Stool	S51-Campylobacter jejuni-humanStool-2021	Campylobacter jejuni-humanStool-2021
barcode52	barcode52	S52	52	S45	Palestine	2021	Campylobacter jejuni	Human Stool	S52-Campylobacter jejuni-humanStool-2021	Campylobacter jejuni-humanStool-2021
barcode53	barcode53	S53	53	S46	Palestine	2021	Campylobacter jejuni	Human Stool	S53-Campylobacter jejuni-humanStool-2021	Campylobacter jejuni-humanStool-2021
barcode54	barcode54	S54	54	S47	Palestine	2021	Campylobacter jejuni	Human Stool	S54-Campylobacter jejuni-humanStool-2021	Campylobacter jejuni-humanStool-2021
barcode55	barcode55	S55	55	S49	Palestine	2021	Campylobacter jejuni	Human Stool	S55-Campylobacter jejuni-humanStool-2021	Campylobacter jejuni-humanStool-2021
barcode56	barcode56	S56	56	S50	Palestine	2021	Campylobacter jejuni	Human Stool	S56-Campylobacter jejuni-humanStool-2021	Campylobacter jejuni-humanStool-2021
barcode57	barcode57	S57	57	S51	Palestine	2021	Campylobacter jejuni	Human Stool	S57-Campylobacter jejuni-humanStool-2021	Campylobacter jejuni-humanStool-2021
barcode58	barcode58	S58	58	S48	Palestine	2021	Campylobacter jejuni	Human Stool	S58-Campylobacter jejuni-humanStool-2021	Campylobacter jejuni-humanStool-2021
barcode59	barcode59	S59	59		Palestine	2021	Campylobacter jejuni	Human Stool	S59-Campylobacter jejuni-humanStool-2021	Campylobacter jejuni-humanStool-2021
barcode60	barcode60	S60	60	S87	Palestine	2021	Campylobacter jejuni	Human Stool	S60-Campylobacter jejuni-humanStool-2021	Campylobacter jejuni-humanStool-2021
barcode61	barcode61	S61	61	S100	Palestine	2021	Campylobacter jejuni	Human Stool	S61-Campylobacter jejuni-humanStool-2021	Campylobacter jejuni-humanStool-2021
barcode62	barcode62	S62	62		Palestine	2021	Campylobacter jejuni	Human Stool	S62-Campylobacter jejuni-humanStool-2021	Campylobacter jejuni-humanStool-2021
barcode63	barcode63	S63	63	S102	Palestine	2021	Campylobacter jejuni	Human Stool	S63-Campylobacter jejuni-humanStool-2021	Campylobacter jejuni-humanStool-2021
barcode64	barcode64	S64	64	S103	Palestine	2021	Campylobacter jejuni	Human Stool	S64-Campylobacter jejuni-humanStool-2021	Campylobacter jejuni-humanStool-2021
barcode65	barcode65	S65	65	S137	Palestine	2021	Campylobacter jejuni	Human Stool	S65-Campylobacter jejuni-humanStool-2021	Campylobacter jejuni-humanStool-2021
barcode66	barcode66	S66	66	S138	Palestine	2021	Campylobacter jejuni	Human Stool	S66-Campylobacter jejuni-humanStool-2021	Campylobacter jejuni-humanStool-2021
barcode67	barcode67	S67	67	S139	Palestine	2021	Campylobacter jejuni	Human Stool	S67-Campylobacter jejuni-humanStool-2021	Campylobacter jejuni-humanStool-2021
barcode68	barcode68	S68	68	S67	Palestine	2021	Campylobacter jejuni	Human Stool	S68-Campylobacter jejuni-humanStool-2021	Campylobacter jejuni-humanStool-2021
barcode69	barcode69	S69	69	CS 1	Palestine	2022	Campylobacter jejuni	Chicken Stool	S69-Campylobacter jejuni-chickenStool-2022	Campylobacter jejuni-chickenStool-2022
barcode70	barcode70	S70	70	CS 3	Palestine	2022	Campylobacter jejuni	Chicken Stool	S70-Campylobacter jejuni-chickenStool-2022	Campylobacter jejuni-chickenStool-2022
barcode71	barcode71	S71	71	CS 4	Palestine	2022	Campylobacter jejuni	Chicken Stool	S71-Campylobacter jejuni-chickenStool-2022	Campylobacter jejuni-chickenStool-2022
barcode72	barcode72	S72	72	CS 5	Palestine	2022	Campylobacter jejuni	Chicken Stool	S72-Campylobacter jejuni-chickenStool-2022	Campylobacter jejuni-chickenStool-2022
barcode73	barcode73	S73	73	CS 6	Palestine	2022	Campylobacter jejuni	Chicken Stool	S73-Campylobacter jejuni-chickenStool-2022	Campylobacter jejuni-chickenStool-2022
barcode74	barcode74	S74	74	CS 9	Palestine	2022	Campylobacter jejuni	Chicken Stool	S74-Campylobacter jejuni-chickenStool-2022	Campylobacter jejuni-chickenStool-2022
barcode75	barcode75	S75	75	CS 10	Palestine	2022	Campylobacter jejuni	Chicken Stool	S75-Campylobacter jejuni-chickenStool-2022	Campylobacter jejuni-chickenStool-2022
barcode76	barcode76	S76	76	CS 14	Palestine	2022	Campylobacter jejuni	Chicken Stool	S76-Campylobacter jejuni-chickenStool-2022	Campylobacter jejuni-chickenStool-2022
barcode77	barcode77	S77	77	CS 15	Palestine	2022	Campylobacter jejuni	Chicken Stool	S77-Campylobacter jejuni-chickenStool-2022	Campylobacter jejuni-chickenStool-2022
barcode78	barcode78	S78	78	CS 18	Palestine	2022	Campylobacter jejuni	Chicken Stool	S78-Campylobacter jejuni-chickenStool-2022	Campylobacter jejuni-chickenStool-2022
barcode79	barcode79	S79	79	CS 32	Palestine	2022	Campylobacter jejuni	Chicken Stool	S79-Campylobacter jejuni-chickenStool-2022	Campylobacter jejuni-chickenStool-2022
barcode80	barcode80	S80	80	CS 33	Palestine	2022	Campylobacter jejuni	Chicken Stool	S80-Campylobacter jejuni-chickenStool-2022	Campylobacter jejuni-chickenStool-2022
barcode81	barcode81	S81	81	CH1	Palestine	2022	Campylobacter jejuni	Human Stool	S81-Campylobacter jejuni-humanStool-2022	Campylobacter jejuni-humanStool-2022
barcode82	barcode82	S82	82	CH2	Palestine	2022	Campylobacter jejuni	Human Stool	S82-Campylobacter jejuni-humanStool-2022	Campylobacter jejuni-humanStool-2022
barcode83	barcode83	S83	83	CH3	Palestine	2022	Campylobacter jejuni	Human Stool	S83-Campylobacter jejuni-humanStool-2022	Campylobacter jejuni-humanStool-2022
barcode84	barcode84	S84	84	CH4	Palestine	2022	Campylobacter jejuni	Human Stool	S84-Campylobacter jejuni-humanStool-2022	Campylobacter jejuni-humanStool-2022
